# Supplementary material for: Genetic analysis of protein content and oil content in soybean by genome-wide association study
Source: Front Plant Sci. 2023 Jun 6;14:1182771. doi: 10.3389/fpls.2023.1182771 (PMC10281628; doi:10.3389/fpls.2023.1182771)
Supplement: Supplementary file 4 [file Table_1.xlsx]

## Sheet: Table S1
Table S1 The details for all the 320 soybean accessions
Sample ID	Origin	PC-2017 Harbin	PC-2018 Harbin	PC-2018 Mudanjiang	PC-2018 Anqing	PC-2021 Harbin	PC-2019 Harbin	OC-2017Harbin	OC-2018Harbin	OC-2019Harbin	OC-2021Harbin	OC-2018Mudanjiang	OC-2018Qingan
C001	USA	40.6861	44.1361	43.6204	40.3181	44.2333	42.6272	21	21.3	20.9	19.4	20.8	21
C002	China	42.3896	41.8	39.9	39.095	40.1	41.11	19.5	19.4	18.9	19.5	19.8	19.6
C003	Austria	43.3092	44.0074	41.5589	40.0058	42.8667	43.7749	20.5	21.5	20.7	20.3	21.1	21.7
C004	Italy	44.8023	44.0658	38.8263	40.5283	41.2	41.4283	19.8	20	19.2	19.5	21	20.5
C005	USA	43.8805	45.0551	43.3914	41.4472	42.2333	46.1162	20.3	20.7	19.6	20.4	20.9	21.1
C006	USA	41.9863	42.9676	38.7736	40.1526	39.9333	41.8474	19.9	19.7	18.9	20.3	20.4	19.2
C007	Russia	42.646	43.3799	41.3547	38.9325	41	43.0156	20.9	21.3	21.1	21.4	22.1	22.1
C008	China	42.9644	44.3206	40.3766	41.3028	44.2	43.743	20.6	20.9	19.7	19.4	21.5	20.4
C009	Belarus	39.2994	42.4579	41.496	40.2957	41.2	42.5396	22.8	22.1	21.2	21.4	21.9	21.9
C010	Moldova	42.1259	43.2153	38.3889	39.2126	41.1333	41.8222	20.2	20.5	19.7	20.2	21.7	21.3
C011	Ukraine	39.4458	42.8555	39.8781	39.6469	40.7333	43.0802	22.5	22.1	21.2	21.9	22.7	22.2
C012	Japan	45.1267	43.0894	40.69	41.3005	42.0667	41.5581	20.8	20.8	20.9	20.5	21.4	21
C013	Canada	38.921	42.4419	41.5064	40.5311	40.2667	41.4432	23.4	22.6	22.4	22.4	22.6	22.5
C014	USA	41.8086	43.433	44.3604	39.2963	43.6	42.8054	21.5	21.8	21.2	20.1	20.8	22.1
C015	France	41.9147	43.3444	43.5018	39.7613	38.7333	43.608	22	21.7	20.5	22	20.9	21.4
C016	Russia	43.8887	43.1476	41.2143	40.5619	42.7	41.8495	20.1	20.7	19.6	19.5	20.9	20.3
C017	Russia	44.2093	43.8451	43.1051	41.6607	42.4	44.2092	20.9	20.7	19.9	19.7	20.5	20.7
C018	Russia	42.561	41.1277	39.5632	39.2799	40.6	41.4154	19	20.2	19.7	19.6	20.7	20.7
C019	Belarus	39.2641	43.3631	41.8988	40.5812	40.7667	42.627	22.5	21	20.5	20.4	21.1	21.3
C020	Hungary	39.789	42.5488	36.6401	39.1752	38.9333	40.7613	21.8	20.6	20.2	21.4	21.9	21.3
C021	USA	36.431	41.6653	39.7705	39.3045	37.7667	42.4502	23.9	21.7	21.2	21.9	21.8	21.8
C022	Algeria	41.7898	41.7713	37.6522	39.0103	39.3333	40.3348	20	20.8	20.8	20.4	21.5	20.7
C023	USA	39.3449	42.5457	41.1298	38.558	40.6	41.5522	22.3	22	21.1	21.8	20.9	21.7
C024	Ukraine	41.3918	42.9999	40.0857	39.9243	41.4333	40.9062	20.8	20.3	19.7	19.1	21.1	20.4
C025	Hungary	37.6452	43.3372	40.0122	40.5367	41.5	44.3203	23.5	21.5	20.5	21.8	22	21.6
C026	China	42.0591	42.9535	38.4261	39.0241	40.7667	41.9764	19.2	20.5	19.6	20.6	20.8	20.5
C027	Hungary	44.2504	44.6196	42.7275	41.8563	42.8667	44.1904	20	20	19.9	19.6	20.5	20.8
C028	Japan	46.5552	44.6552	39.7289	41.1641	42.4	42.6489	18.4	20.3	19.3	19.8	21.3	20.6
C029	USA	41.8069	45.0549	42.3987	40.7388	42.6	44.0722	21.5	20.6	20.1	19.5	21	21.3
C030	Germany	44.7321	43.8777	38.5745	39.3068	40.2333	41.9758	19.4	19.8	19.7	20.3	21.3	20.7
C031	Czech	40.4226	43.1425	42.1568	41.795	39.1	43.4464	23.8	22.4	21.9	22.8	21.8	22.1
C032	USA	44.6892	42.2051	39.5622	38.5618	40.3667	41.0085	19.7	20.8	20.6	19.9	21	20.8
C033	China	43.5468	44.4177	41.7011	40.7186	41.6	43.0056	21.4	21.1	21	21.1	21.4	21.6
C034	Canada	42.9692	42.4175	40.0317	41.2624	41.8	42.6367	20.8	20.9	20.3	20.2	21.5	21
C035	Hungary	38.939	42.9622	40.9847	39.6928	40.0667	42.8883	23.5	22.2	21.4	22.3	22.1	22.1
C036	France	42.89	42.337	37.7466	38.1423	39.6333	40.0235	20.1	19.7	20.3	20.4	21.8	21.4
C037	USA	39.47	43.5729	40.4806	41.6268	40.3667	45.1913	22.8	21.5	20.2	21.6	21.7	21.1
C038	Russia	41.1828	41.1222	37.6611	39.0855	39.3667	41.0455	20.1	20.5	20.5	20.6	21.3	20.8
C039	Russia	43.1728	44.2519	43.1207	40.797	39.2333	43.7762	21.4	21	20.5	20.5	20.3	21.4
C040	Russia	41.8069	42.1502	39.846	39.3932	40	40.9563	20.2	20.8	19.6	20.7	21.8	21
C041	Germany	39.7438	42.3486	39.6891	38.8661	36.4667	42.3842	22.1	21.5	20.3	22.2	21.5	21.6
C042	Moldova	41.92	41.2886	37.2445	37.7107	38.7667	39.2131	20.9	20.6	19.5	19.9	21.6	20.9
C043	Russia	42.5224	44.8878	40.8064	39.6849	41.3333	43.8259	21	20.6	20.7	20.7	21.2	21.4
C044	China	41.2762	42.2849	38.3791	38.3687	38.7667	41.1611	20.6	20.9	20.5	20.8	21.4	21.1
C045	USA	43.4719	44.1289	40.9077	40.7971	40.7333	44.3183	21	20.6	19.6	20.3	20.7	20.9
C046	Moldavia	43.8337	42.3123	39.2439	39.1467	42.3	43.2202	19.6	18.8	18.5	18.6	21	19.6
C047	China	42.632	43.4143	41.5453	39.2604	39.6	43.0377	22.1	21.2	20.7	21.5	21	21.7
C048	China	43.0444	41.6998	37.2385	39.6596	39.5	41.6515	21	20.8	20	20.9	21.9	20.8
C049	Ukraine	43.2482	44.0888	40.9912	39.1646	41.4667	43.5291	21.5	21	20.5	20.3	21.4	21.3
C050	Russia	43.2662	43.2691	38.4608	37.9407	40.7333	41.3019	20.7	20.1	19.5	20.5	21	20.2
C051	Poland	40.1518	41.352	37.7557	37.4891	35.6	40.7223	23.1	21.9	21.2	22.6	22	22.1
C052	Moldavia	43.8393	42.5693	38.8513	40.776	41.9333	42.767	20.1	19.6	19.7	19.1	20.9	20.6
C053	Russia	43.1804	42.2515	39.6078	37.4479	35.7667	42.5426	23.2	22.5	19.6	22.6	22.3	22.4
C054	Russia	48.4225	45.656	43.585	43.695	43.5	45.2	17	16	16.1	17	17.6	17.4
C055	Algeria	44.3326	44.2602	40.9051	39.4864	40.4	43.1544	20.1	20.3	20.1	20.5	20.6	20.6
C056	China	42.2533	43.048	39.9296	41.6597	41.5	41.1688	21.3	20.4	21.3	20.6	21.6	20.5
C057	Belarus	42.5515	43.2366	39.9739	40.1187	38.1	42.1172	21.1	20.7	20.4	20.6	21.4	21.4
C058	Russia	44.2443	43.8676	41.3406	40.0005	41.6333	42.4778	21.4	21.6	21.6	20.2	22.2	21.7
C059	Moldova	46.8527	46.0855	43.5729	42.1364	43.1333	45.3115	20	20.5	19.9	19.2	20.6	20.3
C060	Russia	43.3321	42.8936	39.1013	41.0791	35.4667	40.5211	22	21.8	21.8	22.3	22.3	21.5
C061	Serbia	37.8468	42.8352	39.4216	39.31	38.4333	42.3411	24.1	22	21.2	22.2	22.4	22.4
C062	USA	42.92	42.3	40.188	40.3	43.8	41.99	17.2	17.1	16.6	18.1	17.5	17.4
C063	Canada	43.7138	45.085	42.2287	39.9108	41.7	43.9346	22	21.3	21	21.8	21.4	21.9
C064	Austrial	43.7433	44.5066	39.3402	39.5194	42.1333	43.2561	20.1	20.5	20.1	19.9	21.4	20.3
C065	Czech	41.714	43.8162	38.2619	39.8307	39.2	42.2619	21.7	20.3	19.3	20.3	20.9	20.5
C066	Russia	46.4643	44.2373	38.9798	40.1591	42.1333	42.8721	18.5	18.8	18.6	18.5	20.6	20
C067	Russia	41.4476	43.9335	41.2152	40.749	40.9	43.8195	21.5	20.7	19.6	20	20.7	21
C068	China	41.3061	44.4662	41.1194	42.1761	44.2667	43.8788	20	20.1	19.6	18.2	21	20.7
C069	Sweden	43.1255	44.1448	41.2886	40.5562	40.7333	43.9688	21	20.3	20.1	20.1	20.5	20.6
C070	Russia	44.4622	45.5887	41.8205	42.4141	43.6667	44.9576	20.6	20.4	20	19.2	21.6	21.6
C071	Canada	40.9556	43.16	40.148	40.186	38.2333	43.9785	22.3	21.1	20.4	21.8	21.4	21.1
C072	China	42.6613	43.8836	41.0754	41.1831	38.4	43.0262	20.2	20.2	19.9	20	21.5	21.4
C073	China	43.5244	43.8156	40.17	38.0274	38.3667	44.909	21.8	21	20	21.5	21.7	21.6
C074	Hungary	45.0305	45.269	42.3674	42.6025	43.4667	44.8495	20.7	21.1	21.1	19.7	22.1	21.7
C075	Czech	41.6333	43.345	40.0489	40.0067	38.2	41.7709	22.9	22	21.6	23.2	22.3	22.6
C076	Romania	44.87	44.605	41.8	41.9115	43	44.025	16.4	16.3	15.8	18.3	16.7	16.5
C078	Russia	46.0555	42.3341	38.3379	39.4914	40	42.1162	18.4	20.4	20.6	20.6	21.5	20.6
C079	Canada	45.0045	44.1991	41.314	40.1428	38.9333	44.2709	21.2	21.3	20.6	21.6	21.4	21.6
C080	China	41.9128	40.3245	35.2486	37.331	39.0333	40.1582	21.7	21.8	20.5	21.5	22.5	21.9
C081	Ukraine	43.2553	43.9476	37.9502	38.998	38.2333	45.1242	21.8	20.1	19.4	21.6	21.8	21.3
C082	China	41.7052	41.5057	34.9363	38.4647	40.9	41.1101	21.8	21.3	20.4	20.9	22.5	21.4
C083	Germany	41.1246	42.1416	38.6531	38.1347	38.6333	41.0354	22.6	21.9	21.4	22	22.1	22.2
C084	Romania	44.6418	41.911	38.4732	38.6846	38.8	41.9631	20.5	20.7	20.7	21	21.4	21
C085	Romania	46.1758	44.422	42.0688	40.2686	41.4667	45.567	20.7	21	19.6	20.6	20.8	21.4
C086	Romania	41.9329	41.4659	38.0771	38.0413	37.6333	39.6313	21.6	21.4	21.2	21.5	21.7	21.5
C088	Hungary	43.68	43.5983	37.4526	37.2946	39.6333	42.3774	18.8	18.7	18.9	19.2	21.2	20.9
C089	Czech	44.2456	44.499	41.1848	41.8229	40.3333	45.0944	20.9	20.9	19.8	20.1	20.8	21
C090	Ukraine	41.28	40.8692	38.8539	38.7598	39.7667	41.4609	21	20.9	20.6	19.9	21.6	21.2
C091	Germany	41.9726	43.6923	40.0219	39.413	38.9333	43.4033	22.5	21.5	20.7	22	21.3	21.3
C092	Algeria	43.5763	40.81	38.4088	40.16	37.2333	41.484	20.4	20.7	19.9	21.1	21.4	21.1
C093	Russia	45.0959	43.1585	41.9143	42.0344	40.7333	43.0992	21.6	21.3	21	21.6	21.1	21.2
C094	Belarus	39.9064	41.0016	35.5738	37.9109	36.8333	39.6923	21.8	21.1	20.9	21.9	22.3	21.6
C095	Czech	43.658	43.0703	39.6461	38.959	38.8667	43.0951	22.1	21.4	21	22.2	22	22
C096	Russia	44.69	44.305	41.59	41.705	42.0667	43.9	16.9	16.8	16.3	17.8	17.2	17
C097	USA	44.0276	44.2321	36.6894	38.6454	38.9	45.9885	21.5	20.1	19.4	21.5	22.2	21.9
C098	Russia	44.63	44.1684	39.6676	40.4071	41.7	43.7511	20.5	20.8	21.4	19.5	21.9	21.7
C099	Germany	42.6326	44.4487	39.1002	39.3462	39.8	43.1604	22.2	20.7	20	20.7	21.3	20.9
C100	Russia	46.3306	45.3852	38.6755	40.1466	42.1333	44.2642	17.3	17.7	17.6	18.8	19.9	19.2
C101	Russia	42.2459	41.695	38.5074	40.2227	38.7333	42.4803	22	21.9	20.7	21.5	21.8	21.6
C102	USA	39.1211	39.618	35.9875	35.8431	37.6	38.9007	20.5	20.2	20.2	21.5	20.9	20.3
C103	Japan	42.7832	41.1797	40.3161	39.1408	36.0667	41.1256	22.2	22	21.6	23.4	21.8	22.3
C104	Moldavia	42.0947	41.7007	36.5583	39.003	39.7	41.4677	19.9	19.7	18.9	19.7	21.2	20.7
C106	Moldavia	44.3877	42.2773	37.0251	39.0577	38.1	42.1153	19.7	20	19.6	20.2	20.8	20.6
C107	Russia	44.2933	43.3218	40.3593	40.4369	38.0333	43.4301	20.9	21.2	20.2	21.6	21.2	21.2
C108	Hungary	43.855	42.3699	39.035	39.0864	40.6667	41.9756	19.8	20.2	19.1	19.7	20.8	20.2
C109	Moldavia	44.0452	43.5371	39.5036	40.0477	37.7	42.93	20.6	21.4	20.6	21.6	21.2	21.1
C110	Moldova	43.6196	42.145	39.013	39.1591	39	42.0982	19.8	18	18.3	19	20.6	19.8
C111	Czech	44.868	43.456	39.3978	40.0775	38.3333	43.0453	20.3	20.7	20.5	21.6	20.9	21.1
C112	Russia	43.9863	43.9303	38.516	39.6342	39.8	42.3383	20.5	20.4	20.2	21	21.4	21.3
C113	Belarus	44.0773	43.3986	41.1294	38.8714	39.6667	43.21	22	21.8	21.3	21.8	22.1	22.9
C114	Moldavia	41.9643	42.7478	39.0027	40.716	37.1	42.2994	21.7	21.3	21	22.8	21.7	21.6
C115	Ukraine	42.7395	42.1321	39.4556	39.275	33.3333	42.3084	21.7	21.9	20.8	23.9	21.8	21.8
C116	Moldavia	41.8638	39.8631	38.6883	39.0925	38.9333	40.0576	20.7	19.6	19.5	19	20.9	20.4
C117	Moldova	44.5187	43.3171	39.2871	39.6236	37	42.9325	20.8	21.4	20.2	21.5	21.6	21.3
C118	China	41.9281	41.121	37.8817	39.2414	38.7333	41.0589	21.5	21.7	21.2	21.7	22.1	21.6
C119	Germany	41.2303	42.0523	38.1782	38.8648	39.3	42.0712	21.8	20.7	19.3	20.6	21.3	21.1
C120	Russia	42.9815	40.9993	39.0894	38.8834	37.3667	41.6663	20.8	21	19.8	21.5	21.3	21.1
C121	Hungary	45.1389	42.5949	38.1433	38.8049	36.2333	43.4474	20.7	20.4	19.4	22	21.7	21.4
C122	Canada	42.0261	40.767	39.0605	39.6202	37.3333	40.9629	21.3	21.4	20.5	21.7	21.5	21.3
C123	Moldavia	40.9137	41.5028	39.0481	39.3556	38.6333	41.5831	21.9	20.8	19.8	21.3	21.4	21.4
C124	China	45.7241	45.3349	41.1647	42.529	44.2	44.5431	19.8	19.9	19.5	18.6	21.2	20.6
C125	France	47.8704	46.0039	41.3259	41.9198	37.7667	46.5337	20.3	20.7	18.3	21.3	20.7	20.8
C126	Czech	42.7458	42.6757	39.7308	39.8146	41.6333	42.5264	21.5	20.8	20.6	19.7	21.5	21.5
C127	Czech	48.2846	44.287	41.7916	42.0974	41.9	44.4248	21	21.4	20.7	19.9	21.7	21
C128	China	42.9052	42.2075	41.5268	40.8739	42.9333	42.0174	20.3	20.5	19.4	19	20.8	20.7
C129	Romania	44.7777	43.6984	38.4124	39.4934	37.3	42.9124	20.2	20.7	20.1	21.6	21	20.7
C130	China	45.1712	43.0217	43.3021	42.995	46.5	44.3483	20.8	20.7	19.3	17.9	20.3	20.5
C131	Russia	42.46	42.1206	39.716	40.9744	37.9333	41.1035	21.5	21.4	21.1	22	21.5	21.4
C132	Moldova	42.8792	42.2887	40.1993	38.5209	40.1667	39.9328	21.4	21.5	21.2	20.8	21.8	21.8
C133	Hungary	42.2704	42.7169	36.7845	38.1786	36.8	40.5503	22.4	21.2	21.5	22.9	22.2	21.8
C134	France	46.023	42.433	40.013	41.1564	42.7	43.0518	20.8	21.1	20.4	20.4	21.8	21.4
C135	Russia	39.8953	41.0587	39.2183	38.1792	36.5667	41.0225	22.5	21.2	21.2	21.5	21.7	21.6
C136	非洲	45.3163	43.2144	39.5405	38.4736	37.5	43.4571	21	21.1	20.3	22	21.6	21.8
C137	USA	51.0838	47.2417	43.9984	43.0061	46.8	47.2746	18.4	18.3	17.5	17.6	19.4	17.6
C138	Serbia	42.0877	42.8916	38.1076	39.7052	37.2667	42.6712	22.7	21.4	20.8	22	21.7	21.7
C139	Russia	41.5346	42.5148	39.6278	40.1056	38.8333	43.6825	22.6	21.2	20.7	21.5	21.7	21.7
C140	Ukraine	42.6901	41.5224	39.448	39.8057	36.4667	40.9694	22.3	21.7	21.6	22.6	21.7	21.9
C141	Ukraine	43.1713	43.3937	39.8049	40.7555	40.2667	43.8644	20.9	20.8	20	20.6	21.1	20.9
C142	Algeria	43.1849	42.8973	39.2755	39.2013	40.4667	43.112	20.6	19.1	18.6	18.2	18.5	18.7
C143	USA	43.3321	43.1765	42.3139	41.3922	41.9	43.2026	21.5	21.4	21.4	21.3	21.2	21.3
C144	Germany	46.4703	45.0358	41.3139	40.8415	41.0667	45.6487	20.8	20.8	19.9	21.3	21.5	21.3
C145	China	41.684	42.3892	40.5198	40.4994	37.8333	42.2405	22.6	21.6	20.8	21.9	21.5	21.4
C146	China	44.3862	43.5059	40.8155	41.278	39.8	41.9675	21.5	21.3	20.9	21.4	21.5	21.3
C147	Moldova	48.4719	45.2325	42.099	41.0877	45.0333	45.0177	20.2	19.9	19.2	18.9	20.9	20.9
C148	Russia	43.1853	41.6817	40.4733	38.6937	38.8	40.7591	21.1	21.4	20.4	20.8	21.2	21.2
C149	Russia	47.8108	42.2137	41.6633	40.3222	41.5667	42.4943	19.4	20.3	18.8	19.6	20.8	20.5
C150	Romania	45.1191	43.242	39.7936	40.0622	37.7	42.8666	20.4	21.1	20.5	21.6	21.4	21.1
C151	Czech	44.4215	45.5428	43.075	38.8063	37.4	46.1765	21.5	20.6	19.2	21.8	21.3	21.9
C152	Romania	42.9647	43.5543	39.6116	39.818	36.3333	42.5362	21.2	21.1	20.4	21.8	21.1	20.8
C153	Czech	42.1346	42.879	39.6051	39.1207	37.8667	43.0181	22.7	21.9	21	22.3	22.2	22.4
C154	Germany	43.3021	43.3336	40.0159	40.2228	36.3333	43.1224	20.9	21.1	20.6	21.9	21	21.3
C155	Algeria	44.2508	42.7974	40.1735	40.5104	38.1333	43.1618	20.8	21.3	19.8	21.6	21.2	21.3
C156	Sweden	42.9603	43.2181	40.2601	40.2385	38.3333	42.8071	21.6	21.6	21.1	21.9	21.6	21.8
C157	Hungary	43.5549	42.6944	38.989	39.3982	38.2667	42.9811	22	21.6	20.4	22	22	21.5
C158	Austria	42.7939	40.9716	38.615	38.986	36.3	39.8433	22.1	22.1	21.2	22.8	22.7	22.5
C159	Hungary	41.5836	42.1522	36.8712	38.7614	36.1333	41.4904	22.8	22	21.8	23.2	23	22.5
C160	China	42.4566	43.7013	40.8746	40.2902	39.8333	42.716	22.2	21.7	21.1	21.6	21.4	21.8
C161	Japan	43.2448	43.3107	38.6465	40.584	38.0333	42.5169	21.7	21.5	20.8	22.6	21.7	21.5
C162	Sweden	44.0382	43.0876	39.4315	38.9662	38.2	42.4704	21.7	21.9	21.3	22.9	21.9	21.8
C163	Germany	40.5083	42.57	40.4423	39.8864	40.3	42.7508	21.1	20.6	19.2	19.8	21	20.7
C164	Poland	43.236	43.4826	39.4957	40.6991	38.2333	42.7649	21.6	21.4	20.7	22.6	21.6	21.5
C165	Czech	43.3456	43.2225	40.2584	40.6843	38.7333	42.8436	21.4	21.5	20.8	22.4	21.5	21.6
C166	Algeria	44.2946	43.1	40.1283	39.941	37.7667	42.8934	20.9	21.4	20.8	21.5	21.3	20.9
C167	USA	40.9858	42.5264	38.4896	38.8223	36.5	43.0299	22.7	21.4	20.6	22.1	21.9	22
C168	Moldavia	43.0181	41.8667	38.7403	38.7626	37.7333	42.1386	22	21.4	21.1	21.7	21.9	21.8
C169	Serbia	45.7407	43.2661	42.629	42.1512	41.9667	43.4221	21.4	21.3	20.6	20.6	21.3	21.4
C170	China	46.7077	43.499	39.0418	39.5217	38.3	43.5369	19.3	19.5	18.8	20.3	20.9	20.7
C171	Germany	44.3721	43.3985	38.3314	41.0522	37.7667	42.9006	21.5	22.3	21.4	23.1	22.1	21.5
C172	Sweden	43.1153	43.3449	37.7447	39.6911	36.4	42.1683	21.5	21.8	21.1	23.3	21.8	21.6
C173	Moldova	43.2489	44.4436	39.3163	38.3839	40.1	42.4602	19.9	18.8	17.9	19.7	21.1	20.6
C174	Canada	40.4157	39.6522	39.0361	36.7212	35.8	40.8773	21.8	21.3	19.1	21.9	21.5	21.3
C175	USA	44.4143	43.9714	42.2734	42.5945	43.3	44.2294	21.2	21.3	21.2	20.5	21.3	21.2
C176	China	43.6408	40.8701	37.493	37.3657	36.7667	40.0877	22.4	22.3	21.3	23	23	23.4
C177	Germany	44.7089	43.9179	40.1646	39.6221	39.9	42.9757	20.7	20.1	19.3	20	20.6	21.2
C178	Serbia	44.1177	42.752	39.4596	40.3955	40.7333	42.3751	21.1	20.9	19.9	20.5	21.4	21.5
C179	China	42.3672	42.2069	40.0964	39.1872	38.2667	42.0574	22.5	21.4	20.9	21.8	21.8	21.5
C180	China	42.0312	41.0323	39.1719	38.3832	37.4333	40.3565	20.5	20.5	19.7	20.5	21	21.2
C181	Japan	43.6943	42.4379	40.88	41.1761	38.8667	41.4944	21.5	21.3	21	21.5	21.1	21.2
C183	Romania	41.6026	40.3443	39.0379	39.6018	38.2667	39.263	21.2	21.1	20.1	21.3	21.1	20.6
C184	Austrial	41.8088	40.1311	36.9499	37.2921	36.8333	40.7802	21.9	21.7	21.3	22.8	22.2	22.1
C185	Algeria	43.2628	43.4626	40.1464	40.6536	37.0667	42.4855	21.7	21.7	21.2	22.8	21.5	21.6
C186	Russia	42.4913	41.2409	39.1509	39.6013	38.1667	41.3267	21.9	21.5	21.1	21.8	21.6	21.6
C187	USA	41.8759	41.4973	38.1879	37.6351	36.8667	40.0123	21.1	20.6	19.2	21.1	21.6	21.5
C188	Moldavia	44.2209	43.574	39.8045	39.9889	38.5	42.1583	22	21.2	21	21.9	22.2	22.4
C189	USA	41.3458	42.3635	38.6675	39.075	39.9	41.2666	22.2	21.3	20.9	21.2	21.9	21.5
C190	Moldova	44.8904	44.6082	40.9118	40.5294	35.5333	44.52	20.3	20.9	20.5	21.1	21.7	21.7
C191	Czech	42.555	41.3555	37.5887	36.6424	37.4333	41.0581	21.9	21.6	21.1	22.7	22.3	22.5
C192	Czech	41.9121	41.174	39.3918	38.5958	36.2	42.0008	22.3	22.2	21.6	22.9	22.2	22.5
C193	Ukraine	46.8125	44.4799	39.6325	41.2501	39.1333	44.4361	19.7	20.4	18.9	20.9	21.6	21.4
C194	France	44.9101	40.8546	37.8111	38.5179	37.5	40.6026	22.8	22	21.7	23.2	22.7	22.5
C195	Moldova	43.0414	42.4122	39.7756	39.8991	38.5333	42.9961	20.9	21.4	20.7	21.2	21.6	21.8
C196	Belarus	41.6894	44.7456	41.577	40.0857	40.3333	43.1569	20.5	20.1	18.9	19.3	21.1	20.1
C197	Algeria	42.6233	40.7439	39.9312	40.8496	40.4667	41.5906	21.3	21.1	20.6	20.7	21.3	21.2
C198	USA	42.8478	43.6526	39.4685	40.8043	40.2667	42.4672	21.7	20.5	20.6	21.1	21.5	21.4
C199	Canada	44.855	41.9598	39.5581	40.0674	39.7333	43.6848	21.8	21.9	20.7	22.5	22.5	22.1
C200	Germany	48.077	45.1632	41.0951	42.5412	44.0667	45.5262	18.9	20.2	19.5	19	21.5	20.4
C201	Austria	41.2904	39.8264	36.7368	37.6708	35.4667	40.1562	21.7	21.7	21.4	22.8	22.2	21.9
C202	USA	44.647	42.0483	40.5372	41.8843	41.3667	43.2356	21	21.1	20.8	21	21.3	21.1
C203	China	47.0828	43.2565	42.8407	41.7047	44.9	44.6743	18.7	19.6	18.3	18	20.7	20.3
C204	Poland	42.4067	40.4467	38.0953	39.4991	36.1	41.3396	21.6	22.4	21.6	23.3	22.9	22.4
C205	France	42.9277	41.1742	38.0198	38.3407	38.5333	40.9643	21.8	21.7	21.3	22.3	22.4	22.3
C206	China	42.4724	40.9818	38.8191	38.284	37.7	39.7877	20.1	21.2	20.8	21.5	21.4	21.2
C207	Germany	41.5937	41.6542	39.4558	38.8704	38.6	41.3902	22.3	21.5	20.8	21.9	21.9	21.6
C208	Canada	41.4903	39.6487	37.4729	38.252	35.0333	40.2417	21	21.2	20.4	22.3	21.8	21.6
C209	Japan	42.6866	42.5043	40.8254	40.5246	43.4333	42.4428	21.4	21.3	20.6	20.3	21.6	21.4
C210	China	45.272	42.0198	40.2218	41.7364	41.8333	43.1116	20.8	21.4	20.7	19.8	21.5	21.4
C212	China	43.9886	40.581	39.4878	39.1253	37.9667	39.8957	21.8	21.4	21.5	21.2	21.7	21.5
C213	China	44.5595	41.8873	39.1319	41.1065	39.4667	43.329	21	21.6	21.3	21.9	21.7	21.5
C214	China	45.6168	42.5034	41.3421	42.0817	41.9	43.2285	21	21.7	21.1	21	21.6	21.4
C215	China	42.5593	40.4006	38.9361	38.316	36.8667	40.0821	21.7	21.5	21.2	21.6	21.6	21.7
C216	China	41.7369	40.8428	38.1158	39.2061	38.7333	40.9225	21.3	21.2	20.9	21.1	21.7	21.4
C217	China	42.6089	41.097	39.672	40.1724	36.7	40.8303	21.6	21.5	21.5	22.4	21.7	21.6
C218	China	42.8066	40.6675	38.7679	39.0147	37.5333	40.6046	21.4	21.6	21.4	21.3	21.6	21.6
C219	China	45.0683	44.0359	41.7392	42.3107	38.5	43.8843	22	21.4	21	21.5	21.6	21.4
C220	China	44.3929	42.8706	41.8179	40.7653	41.3	42.9962	21.4	21.5	21.2	20.7	21.3	21.5
C221	China	43.2651	41.1891	38.2026	36.9967	37.4333	40.3721	21.4	21.9	21.9	22.8	22.3	21.8
C222	China	41.6473	41.498	38.5369	38.6202	38.7	41.5135	22	21.4	21.4	21.7	21.9	21.7
C223	Czech	44.1383	41.1221	39.0964	40.2678	40.7333	42.2332	19.1	20.3	20	19.4	21.3	20.8
C224	Moldavia	45.1224	44.3824	38.8407	39.8893	42.1667	43.6938	19.5	19.9	19.4	19.9	20.7	20.3
C225	Japan	42.6675	42.5921	41.3684	40.0233	39.5667	41.8312	21.5	21.1	20.9	21.4	21.3	21.4
C226	Hungary	44.832	43.294	41.0093	40.7034	39	43.5541	21.2	21.5	20.3	21.5	21.5	21.7
C227	Czech	42.6319	40.6852	37.5173	36.7645	36.5667	39.5465	21.3	21.9	21.2	22.3	22.3	22.3
C228	Hungary	40.9857	41.7078	38.6386	39.331	25.69	41.0422	22	22.1	21.6	22.7	22.2	22.1
C229	USA	44.8103	42.4988	40.6663	38.8008	38.0333	42.4546	21.1	21.1	20.7	21.8	21.5	21.7
C230	Romania	40.43	39.3364	34.5366	37.6404	36.3333	38.7222	20.3	21.4	20.8	21.8	22.2	21.5
C231	Romania	44.4963	41.5355	41.487	39.8036	40.4	43.5746	20.1	20.1	18.5	19.7	20.7	20.7
C232	Moldova	43.7677	42.1446	41.4466	40.0785	40.6333	43.0266	21.2	20.7	19.7	19.9	21.3	21.4
C233	Czech	44.8898	42.1903	38.9067	40.4657	39.5667	42.8848	19.7	19.7	19.4	19.6	20.5	20.2
C234	Moldova	42.6849	42.227	36.6034	38.6664	39.4667	42.2336	19.7	19.7	18.6	20	21.1	20.5
C235	Czech	45.2355	43.3557	40.3717	42.5431	41.5333	43.3811	21.3	21.2	21	20.9	21.7	21
C236	Russia	45.7467	43.4399	40.7186	42.8321	42.9667	44.58	22.3	21.2	20.8	20.9	21.9	21.2
C237	Ukraine	42.5889	41.487	39.3745	39.4276	37.2333	40.5182	21.2	20.6	20.8	21.3	21.4	21.3
C238	Moldova	42.7396	42.2609	38.2497	41.1105	40.0333	41.3113	21.1	21.3	21.2	21.5	22.1	21.3
C239	Moldova	41.5408	41.7781	38.3639	41.3924	39.6333	41.7695	22	20.7	20.1	20.6	21.8	20.7
C240	Russia	40.1161	40.2041	38.3195	38.4	35.1333	40.1027	22.7	21.8	21.4	22.8	22.1	22
C241	Ukraine	41.9943	41.8975	39.1806	38.9196	40.6	41.2412	21.7	21.2	21	20.8	21.9	22.1
C242	USA	41.2972	41.9757	40.4236	39.3626	38.4	43.099	22.6	21.5	21	22.1	21.8	21.8
C243	France	41.5876	40.8051	38.5729	38.5974	36.0333	41.1536	22.7	22.2	21.7	23.1	22.4	22.4
C244	Poland	42.3807	43.6364	40.2675	40.0521	39.4	42.6217	21.6	21.3	20.9	21.7	21.8	21.8
C245	Ukraine	41.9697	42.6782	39.1526	38.615	37.0333	42.0806	21.9	21.1	20.4	21.8	22	22.3
C246	Serbia	44.36	44.2707	40.2627	42.3298	41	45.3558	20.8	20.1	18.9	19.8	21	20.5
C247	Moldavia	44.6507	43.4646	41.4673	41.0631	40.6667	42.3242	19.6	19.2	18.8	19	20.4	19.8
C248	Czech	45.1028	41.3555	38.3479	40.758	37.2667	40.7023	20.6	21.2	21.4	21.8	22.1	21.5
C249	Ukraine	45.3326	44.3529	39.7339	40.59	41.6333	43.2023	19.8	20.6	20.2	20.4	21.6	21.3
C250	Russia	41.4678	41.9326	38.6746	38.9481	40.6667	40.9281	20.3	20.7	20.6	20.1	21.6	21.2
C251	Moldova	44.8617	41.0359	39.0623	39.8811	37.1667	41.5464	21.3	21.9	21.1	22.2	22	21.8
C252	Canada	40.0121	42.0168	39.3631	39.4261	36.2667	41.2178	22.4	22.1	21.5	23	22.3	22.4
C253	Poland	45.508	44.0958	43.0338	43.3525	46.6333	44.5093	20.3	20.7	19.3	18	20.6	20.1
C254	韩国	46.0122	43.8165	43.6013	42.7221	46.9667	43.7808	20	20.6	19.1	17.4	20.3	20.8
C255	USA	43.4585	42.0839	39.6316	40.2913	39.8667	40.9248	21.6	21.5	21.4	21.6	22	21.6
C256	Russia	37.4282	40.196	38.2571	38.9218	34.1667	39.524	23.4	21.7	21.3	23.1	21.9	21.8
C257	Hungary	40.8754	39.6472	39.0063	39.2602	37.9667	40.7768	22.2	22	21.7	22.1	22.1	22
C258	USA	44.55	43.7592	41.4568	41.178	37.5333	43.105	20.7	20.7	20.3	20.3	21.6	21
C259	Canada	42.5705	41.8582	36.6683	38.5888	40.8667	40.4724	19.4	20.6	20.1	20.2	21.9	21.4
C260	Czech	44.1095	43.9085	41.1587	40.2847	39.1667	42.4815	20.9	19.6	19.3	20.2	21.1	20.5
C261	Ukraine	40.1438	38.8988	38.0692	38.5787	38.7333	39.861	23	22	21.7	22.1	22.6	22.2
C262	Hungary	43.5818	43.1006	41.0592	41.6106	41.6667	42.8191	21.3	21.1	20.7	20.3	21.3	21.1
C263	China	41.8982	41.7341	39.5139	39.1026	35.6333	40.6504	21.7	21.4	21.1	22.7	21.6	21.6
C264	Romania	43.5049	42.3261	40.2165	40.0822	41.4333	42.6024	21.8	21	20	20.5	21.6	21.4
C265	Russia	40.0263	41.3533	39.0108	39.2683	38.8333	41.0476	22.7	21.3	21.1	21.6	22.1	22.1
C266	Russia	45.5168	41.6377	40.654	40.5788	40.2333	42.0187	20.6	21.4	20.8	21.5	21.3	21.4
C267	Canada	39.9904	38.1115	37.5487	37.181	35.8667	38.0871	21.2	21.2	21.1	22	21.8	21.8
C268	Lithuania	41.3572	41.4047	39.6045	40.5807	39.5667	40.2378	20.7	21	20.4	20.4	20.9	20.8
C269	USA	44.0521	40.9462	40.3438	39.8356	39.4667	40.1056	21.1	20.8	20	21.2	21.5	21.4
C270	Ukraine	45.5959	42.1706	40.3522	40.191	39.9667	42.3995	19.4	20.5	20.3	20.5	21.3	21.2
C271	Hungary	40.0739	37.9502	38.1131	37.6891	36.2	38.6121	22.1	22	21.4	22.6	21.7	21.7
C272	Russia	45.485	42.802	40.8662	42.459	42.5333	42.2602	21.5	21.1	20.7	21	21.6	21.4
C273	USA	45.4125	43.1944	40.6586	41.285	39	42.6655	20.9	21	21.1	21.4	21.4	21
C274	Russia	41.5395	39.9828	37.3099	38.5594	35.9667	39.2863	21.4	21.7	21.7	22.3	21.9	21.5
C275	China	40.0901	41.0046	38.6436	37.5906	36.2667	40.1204	22.4	21.5	21.5	22.6	21.8	21.7
C276	USA	45.192	43.5184	39.2288	38.897	39.2333	42.2573	19.3	20.6	20	20.8	21.4	21
C277	USA	44.8152	43.3499	40.1465	40.7317	37.7	42.452	20.4	20.9	20.4	20.7	21	21.1
C278	Ukraine	43.7758	42.3402	39.9163	39.6498	40.1	41.993	20.9	21	20.7	20.9	21.4	21.1
C279	USA	41.7393	41.2965	38.6479	39.3732	37.6667	41.8232	20.1	21.3	21	21.1	21.7	21.4
C280	France	41.8796	40.4868	39.3597	39.233	40.1667	41.9427	21.2	21.4	21.1	20.9	21.6	21.6
C281	France	43.847	41.7926	38.9223	40.1101	40.3333	42.3905	20.5	21	20.7	20.9	22	21.5
C282	Russia	42.9326	40.3267	38.1171	38.1489	38.3	40.1342	21.4	21.8	21.1	22.7	21.9	21.9
C283	Ukraine	45.5029	42.674	41.1491	40.4505	38.1667	42.9896	20.5	21.1	20.5	21.8	21.4	21.1
C284	Sweden	43.0887	41.5662	37.8283	39.1586	40.2333	41.3405	19.8	20.6	20	20.3	21.2	20.9
C285	Ukraine	45.6624	43.096	41.2811	42.3452	41.7667	43.9394	20.3	20.8	20.6	20.4	21	20.9
C286	Russia	40.1066	40.7773	38.6586	40.6822	38.8	40.3964	22	21.4	21.1	21.1	21.8	21.2
C287	Russia	41.1831	40.7746	38.5762	39.3513	38.9333	40.9865	21.8	21.4	21	21	21.7	21.3
C288	Russia	44.2921	42.1788	40.3787	40.3545	42.5333	41.7248	20.2	20.8	20.3	20.1	21	20.5
C289	Russia	41.581	39.3805	39.9186	38.3415	38	40.436	21.6	22	21.5	21.6	21.7	21.5
C290	Canada	40.49	39.3122	34.8557	37.9615	37.5667	41.1389	21.1	21	20.1	20.7	21.9	20.9
C291	China	44.7229	41.8873	40.5662	41.2037	40.5	42.5822	21	21.5	21.1	20.8	21.6	21.2
C292	China	42.299	41.5489	40.1232	39.0435	41.7333	41.2769	21.2	21.1	20.7	19.5	21.2	20.9
C293	China	40.5707	40.2399	38.759	37.1321	39.7333	39.0542	22.6	21.9	22	21.3	21.9	22.2
C294	China	39.6487	38.8349	37.7819	38.4459	36.5333	38.2824	22.5	22	21.9	22.3	22	21.7
C295	China	42.1478	41.3614	40.084	39.0145	41.7333	41.2924	20.8	21.1	20.8	19.4	21.3	20.9
C296	China	44.6081	42.2598	39.8876	39.5198	39.5667	42.3187	21.2	21.7	21.2	22.1	21.7	21.9
C297	Sweden	44.3174	43.2512	40.8598	40.3286	40.1	43.2297	21.3	21.4	21	21.7	21.8	22
C298	Czech	42.792	41.5379	40.6921	40.019	40.3667	41.3607	21	21.3	20.6	20.3	21.3	21.2
C299	Moldavia	46.0108	42.5286	40.1592	39.4838	38.1333	42.31	20.2	21.2	20.3	21.4	21.8	21.7
C300	Russia	42.0236	41.2652	36.6517	39.0194	40.4333	41.3505	21.3	21.4	19.3	21	21.8	21.1
C301	Austria	43.2033	41.5318	39.7662	38.9956	39.4333	41.1132	21.8	21.7	21.3	21.9	22.1	22
C302	Russia	41.35	40.2694	38.1865	37.9441	38.5333	38.8103	20.8	20.8	21	21.1	21.6	21.3
C303	Russia	41.6727	41.3676	38.8864	38.5388	38.3333	39.7416	21.2	21.5	21.5	21.3	21.7	21.8
C304	China	43.1814	41.3392	39.4348	39.4883	40.4667	40.7846	20.4	21.1	20.7	20	21.4	20.9
C305	China	40.7011	39.4669	36.986	38.6864	37.0667	39.133	21.6	21.5	21.1	21.8	21.7	21.1
C306	China	40.9888	40.8862	38.3841	38.4317	38.9333	39.6426	21.8	21.3	21.2	20.8	21.7	21
C307	China	41.3148	40.9111	37.0626	37.27	39	39.5169	21.2	21.1	21.1	21	21.7	21.1
C308	China	42.8411	41.2627	38.8998	38.2455	39.2	41.06	21	21.2	21	20.8	21.4	21.2
C309	China	42.03	40.9733	40.3329	40.1167	40.3	41.3233	21.2	21.1	20.4	20	21.2	20.7
C310	Canada	42.4657	41.3157	38.3501	39.6367	40.3	40.2572	20.9	20.4	20	20.2	21.4	20.5
C311	Hungary	41.4572	39.6761	38.2007	38.3209	37.8	40.0132	22.2	22.3	21.6	22.5	22.3	22.3
C312	Ukraine	44.5796	41.0531	38.3156	38.1808	39.6333	40.9366	19.5	20.8	20.8	21.1	21.9	21
C313	Serbia	40.0575	41.3418	39.7275	39.6647	39.2667	41.3347	22.3	21.4	21.1	21.5	21.6	21.5
C314	USA	42.1308	40.7551	38.6686	39.5272	39.6	39.6369	19.3	20.6	19.5	20	20.4	20.2
C315	Russia	42.29	42.2946	37.706	40.1379	39.2	42.1056	21.5	21.2	20.9	21.2	22.8	21.5
C316	USA	43.8606	42.2314	40.6469	41.5057	41.5	42.5571	20.1	21	20.5	19.7	21.2	21.1
C317	Moldova	43.6433	40.8882	38.4005	40.2705	38.5667	41.8021	20.4	21	20.2	21.2	21.8	21
C318	Moldova	42.4527	41.8824	38.7042	40.103	39.4667	41.6419	21.2	21	20.6	21.3	21.6	20.8
C319	Japan	43.7792	43.435	40.6288	41.6372	41.6667	43.0244	21.8	21	21	20.9	22	21.5
C320	USA	42.992	41.3117	40.1777	40.1167	38.2667	42.5203	21.8	21.3	21	22.3	21.8	21.7
C321	Canada	45.257	42.5031	40.988	41.3143	41.1667	42.451	20.1	20.1	19	18.9	20.7	20.2
C322	Russia	46.6782	43.0887	41.7677	41.879	44.0667	43.3907	19.4	20.9	20.4	18.6	21.1	20.8
C323	Russia	41.2897	41.3228	41.0414	38.908	41.2333	40.417	21.1	20.7	20.7	20.2	21.3	19.8
C324	China	43.42	42.4784	39.4059	41.5127	41.3	41.95	21.5	21.2	20.7	20.4	21.6	21
C325	Romania	39.5702	40.1304	39.0423	37.9526	37.1	38.3165	21.9	21.5	21.1	21.6	21.7	21.1
